# Supplementary material for: Assessing the sustainability of Rwanda’s mass drug administration program for schistosomiasis and soil-transmitted helminthiasis: A mixed-methods application of the program sustainability assessment tool
Source: PLoS Negl Trop Dis. 2026 Jun 25;20(6):e0014455. doi: 10.1371/journal.pntd.0014455 (PMC13298938; doi:10.1371/journal.pntd.0014455)
Supplement: S3 Appendix — (XLSX) [file pntd.0014455.s003.xlsx]

## Sheet: Cleaned_Dataset
StartDate	EndDate	Status	IPAddress	Progress	Duration (in seconds)	Finished	RecordedDate	ResponseId	RecipientLastName	RecipientFirstName	RecipientEmail	ExternalReference	LocationLatitude	LocationLongitude	DistributionChannel	UserLanguage	KIIs	Q1_1	Q1_2	Q1_3	Q1_4	Q1_5	Q2_1	Q2_2	Q2_3	Q2_4	Q2_5	Q3_1	Q3_2	Q3_3	Q3_4	Q3_5	Q4_1	Q4_2	Q4_3	Q4_4	Q4_5	Q5_1	Q5_2	Q5_3	Q5_4	Q5_5	Q6_1	Q6_2	Q6_3	Q6_4	Q6_5	Q7_1	Q7_2
2024-08-12 09:49:03	2024-08-12 09:56:26	IP Address	41	100	442	TRUE	2024-08-12 09:56:26	81					-1.9507	30.0663	anonymous	EN	KII1	3	3	5	5	4	4	5	4	4	5	5	5	5	5	5	4	4	5	4	2	4	5	4	5	5	4	4	5	4	5	2	5
2024-08-19 09:51:28	2024-08-19 10:02:13	IP Address	41	100	644	TRUE	2024-08-19 10:02:13	2					-1.9507	30.0663	anonymous	EN	KII2	5	4	5	4	4	5	3	4	4	4	4	5	4	4	4	4	4	5	4	3	4	4	4	4	4	4	4	5	4	4	4	4
2024-08-18 03:07:54	2024-08-20 12:21:36	IP Address	105	100	206021	TRUE	2024-08-20 12:21:36	8					-1.9507	30.0663	anonymous	EN	KII3	4	4	4	4	3	3	3	2	2	2	4	4	4	4	4	4	4	4	1	1	3	4	4	4	4	3	4	4	4	4	4	4
2024-09-03 02:52:55	2024-09-03 04:12:15	IP Address	105	100	4760	TRUE	2024-09-03 04:12:16	8					-1.9507	30.0663	anonymous	EN	KII4						4	4	4	3	3	4	5	5	5	5	4	4	4	5	4	4	5	5	5	5	4	4	4	5	4	5	5
2024-09-04 09:45:45	2024-09-04 10:09:33	IP Address	197	100	1427	TRUE	2024-09-04 10:09:33	2					-1.9507	30.0663	anonymous	EN	KII5	4	3	4	4	4	3	3	2	2	2	4	4	3	3	5	4	4	4	4	4	3	4	4	5	4	3	4	4	4	4	5	4
2024-09-05 10:04:44	2024-09-05 10:24:10	IP Address	105	100	1166	TRUE	2024-09-05 10:24:11	8					-1.9507	30.0663	anonymous	EN	KII6	4	4	5	4	4	4	4	3	3	3	4	5	4	4	4	4	4	4	4	3	4	4	4	4	4	4	4	4	4	4	4	4
2024-09-05 13:10:17	2024-09-05 16:09:42	IP Address	197	100	10765	TRUE	2024-09-05 16:09:43	2					-2.2633	29.8006	anonymous	EN	KII7	4	3	4	4	4	4	3	3	3	3	4	4	4	4	4	4	4	3	4	5	3	3	4	3	4	3	4	4	4	3	4	3
2024-09-09 01:11:16	2024-09-09 01:45:13	IP Address	41	100	2036	TRUE	2024-09-09 01:45:13	2					-1.9507	30.0663	anonymous	EN	KII8	5		4	4		4	4	4	5	4	4	4	4	4	4	4	4	4	4	4	4	4	4	4	4	4	4	4	4	4	4	4
2024-09-14 07:22:10	2024-09-14 07:30:04	IP Address	197	100	473	TRUE	2024-09-14 07:30:04	8					-1.9507	30.0663	anonymous	EN	KII9	4	3	4	4	3	4	3	3	3	3	4	5	3	4	4	3	3	4	4	3	3	4	4	4	4	4	4	4	4	3	4	4
2024-10-01 00:57:49	2024-10-01 01:04:26	IP Address	105	100	396	TRUE	2024-10-01 01:04:27	2					-1.9507	30.0663	anonymous	EN	KII10	5	5	5	5	5	4	5	4	5	3	4	5	3	5	5	5	5	5	5	4	4	5	4	4	4	3	4	4	3	4	4	4
2024-10-03 09:44:22	2024-10-03 09:52:13	IP Address	41	100	471	TRUE	2024-10-03 09:52:15	2					-1.9507	30.0663	anonymous	EN	KII11	1	2	2	1	1	1	1	1	1	2	2	2	1	1	1	1	1	1	1	2	2	1	1	1	1	2	2	2	1	2	1	2
2024-10-03 09:47:03	2024-10-03 10:19:20	IP Address	105	100	1936	TRUE	2024-10-03 10:19:20	24					-1.9507	30.0663	anonymous	EN	KII12	3	4	4	5	4	4	2	4	2	3	4	5	5	4	4	3	3	4	4	4	5	5	5	5	5	4	4	5	5	4	5	5
2024-10-04 07:50:03	2024-10-04 08:14:09	IP Address	105	100	1446	TRUE	2024-10-04 08:14:09	8					-1.9507	30.0663	anonymous	EN	KII13	5	4	3	5	4	4	2	4	4	4	5	5	4	2	4	4	4	4	2	2	2	4	4	5	3	2	4	2	4	5	4	4
2024-10-05 06:35:14	2024-10-05 06:46:38	IP Address	41	100	684	TRUE	2024-10-05 06:46:39	8					-1.9507	30.0663	anonymous	EN	KII14	4	3	5	5	4	4	4	3	3	4	5	4	4	5	5	4	4	5	4	4	4	4	3	5	4	3	4	3	5	3	3	5
2024-10-14 07:29:23	2024-10-14 07:38:31	IP Address	197	100	547	TRUE	2024-10-14 07:38:32	25					-1.9507	30.0663	anonymous	EN	KII15	5	4	4	4	4	4	4	3	3	1	4	4	4	3	3	4	4	4	3	1	2	3	4	3	3	2	4	4	4	4	2	2
2024-10-16 09:15:41	2024-10-16 09:23:59	IP Address	41	100	498	TRUE	2024-10-16 09:24:00	8					-1.9507	30.0663	anonymous	EN	KII16	5	4	4	4	4	4	3	4	2	2	5	5	5	5	4	4	4	4	4	2	4	4	4	4	4	4	4	4	4	4	4	4
2024-10-22 07:09:16	2024-10-22 07:15:48	IP Address	197	100	392	TRUE	2024-10-22 07:15:49	2					-1.9507	30.0663	anonymous	EN	KII17	1	1	5	4	5	4	4	5	3	3	4	4	5	4	5	5	5	5	5	4	4	3	5	5	5	3	5	4	4	4	4	4
[truncated: 8 more columns]

## Sheet: Statistics_for_Each_Question
Political support(Domain Average=3.9)		Average	Median	SD	IQR
	Political champions advocate for the program	3.875	4	1.31022	1.25
	The program has strong champions with the ability to garner resources	3.4	4	0.985611	1
	The program has political support within the larger organization	4.1875	4	0.834166	1
	The program has political support from outside of the organization	4.125	4	0.957427	1
	The program has strong advocacy support	3.8	4	0.941124	0
Funding stability(Domain Average=3.3)	The program exists in a supportive state economic setting	3.76471	4	0.83137	0
	The program implements policies to help ensure sustained funding beyond initial funding cycle	3.35294	3	1.05719	1
	The program is funded through balanced contribution from variety of sources.	3.35294	4	0.996317	1
	The program has a combination of stable beyond initial funding cycle	3.05882	3	1.08804	2
	The program has flexible, unrestricted funding beyond initial funding cycle	3	3	1	2
Partnerships(Domain Average=4.1)	Diverse community organizations (government, private, non-profit and community organizations) are invested in the success of the program.	4.11765	4	0.696631	0
	The program communicates with community leaders. from diverse organizations (government, private, non-profit and community organizations)	4.41176	5	0.795206	1
	Diverse organizations (government, private, non-profit and community organizations) are engaged in the development of program goals	3.94118	4	1.02899	1
	Local leaders from diverse organizations (government, private, nonprofit and community organizations) are engaged in the development of program activities	3.88235	4	1.11144	1
	Diverse organizations (government, private, non-profit and community organizations) are engaged in implementation of program activities	4.11765	4	0.99262	1
Organizational Capacity(Domain Average=3.7)	The program is well integrated into the operations of the organization	3.82353	4	0.882843	0
	Organizational systems are in place to support the various program needs	3.82353	4	0.882843	0
	Leadership effectively articulates the vision of the program to external partners	4.05882	4	0.966345	1
	Leadership efficiently manages staff and other resources	3.64706	4	1.22174	0
	The program has adequate staff to complete the program’s goals	3.05882	3	1.19742	2
Program Evaluation(Domain Average=3.9)	The program has the capacity for quality program evaluation	3.47059	4	0.874475	1
	The program reports short term, intermediate and long-term outcomes	3.88235	4	0.99262	0
	Evaluation results inform program planning and implementation	3.94118	4	0.899346	0
	Program evaluation results are used to demonstrate successes to funders and other key stakeholders	4.11765	4	1.0537	1
	The program provides strong evidence to the public that the program works	3.94118	4	0.966345	0
Program Adaptation(Domain Average=3.8)	The program periodically reviews the evidence base	3.29412	3	0.771744	1
	The program adapts strategies as needed	3.94118	4	0.555719	0
	The program adapts to new science	3.88235	4	0.857493	0
	The program proactively adapts to changes in the environment	3.94118	4	0.899346	0
	The program makes decisions about which components are ineffective and should not continue.	3.82353	4	0.727607	0
Communications(Domain Average=3.8)	The program has communication strategies to secure and maintain public support from local stakeholders (government, private, non-profit and community organizations)	3.70588	4	1.1048	0
	Program staff communicate the need for the program to the public	3.94118	4	0.899346	0
	The program is marketed in a way that generates interest	3.23529	4	1.14725	1
	The program increases community awareness of the issue	4.11765	4	0.781213	1
	The program demonstrated its value to local stakeholders (government, private, non-profit and community organizations)	4.23529	4	0.83137	1
Strategic Planning(Domain Average=3.5)	The program plans for future resource needs	3.76471	4	1.03256	1
	The program has a long-term financial plan	3.23529	3	0.903425	1
	The program has a sustainability plan	2.82353	3	1.0146	1
	The program’s goals are understood by all stakeholders (government, private, non-profit and community organizations)	3.88235	4	0.92752	0
	The program clearly outlines roles and responsibilities for all stakeholders. (Government, private, non-profit and community organizations)	3.82353	4	0.808957	1

## Sheet: Strategic Planning
The program plans for future resource needs	3.76471
The program has a long-term financial plan	3.23529
The program has a sustainability plan	2.82353
The program’s goals are understood by all stakeholders (government, private, non-profit and community organizations)	3.88235
The program clearly outlines roles and responsibilities for all stakeholders. (Government, private, non-profit and community organizations)	3.82353

## Sheet: Communication
The program has communication strategies to secure and maintain public support from local stakeholders (government, private, non-profit and community organizations)	3.70588
Program staff communicate the need for the program to the public	3.94118
The program is marketed in a way that generates interest	3.23529
The program increases community awareness of the issue	4.11765
The program demonstrated its value to local stakeholders (government, private, non-profit and community organizations)	4.23529

## Sheet: Program Adaptation
The program periodically reviews the evidence base	3.29412
The program adapts strategies as needed	3.94118
The program adapts to new science	3.88235
The program proactively adapts to changes in the environment	3.94118
The program makes decisions about which components are ineffective and should not continue	3.82353

## Sheet: Program Evaluation
The program has the capacity for quality program evaluation	3.47059
The program reports short term, intermediate and long-term outcomes	3.88235
Evaluation results inform program planning and implementation	3.94118
Program evaluation results are used to demonstrate successes to funders and other key stakeholders	4.11765
The program provides strong evidence to the public that the program works	3.94118

## Sheet: political support
Political champions advocate for the program	3.875
The program has strong champions with the ability to garner resources	3.4
The program has political support within the larger organization	4.1875
The program has political support from outside of the organization	4.125
The program has strong advocacy support	3.8

## Sheet: Organizational Capacity
The program is well integrated into the operations of the organization	3.82353
Organizational systems are in place to support the various program needs	3.82353
Leadership effectively articulates the vision of the program to external partners	4.05882
Leadership efficiently manages staff and other resources	3.64706
The program has adequate staff to complete the program’s goals	3.05882

## Sheet: Partnership
Diverse community organizations (government, private, non-profit and community organizations) are invested in the success of the program.	4.11765
The program communicates with community leaders. from diverse organizations (government, private, non-profit and community organizations)	4.41176
Diverse organizations (government, private, non-profit and community organizations) are engaged in the development of program goals	3.94118
Local leaders from diverse organizations (government, private, nonprofit and community organizations) are engaged in the development of program activities	3.88235
Diverse organizations (government, private, non-profit and community organizations) are engaged in implementation of program activities	4.11765

## Sheet: Overral
	Political Support	3.9
	Funding Stability	3.3
	Partnerships	4.1
	Organizational Capacity	3.7
	Program Evaluation	3.9
	Program Adaptation	3.8
	Communications	3.8
	Strategic Planning	3.5

[truncated: 1 more sheets: Funding stability]
